# Supplementary material for: Comparative Root Transcriptomics Provide Insights into Drought Adaptation Strategies in Chickpea (Cicer arietinum L.)
Source: Int J Mol Sci. 2020 Mar 5;21(5):1781. doi: 10.3390/ijms21051781 (PMC7084756; doi:10.3390/ijms21051781)
Supplement: Supplementary file 1 [file ijms-21-01781-s001.zip]

Archive with 3 entries (2 files):
- ijms-711422 suppl for final/
- ijms-711422 suppl for final/suppl figure S1 and S2.pdf
- ijms-711422 suppl for final/Supplementary Tables1,2,3,4_IJMS_5 March 2020_Gaurav Zinta.xls
