# Supplementary material for: Comparative Root Transcriptomics Provide Insights into Drought Adaptation Strategies in Chickpea (Cicer arietinum L.)
Source: Int J Mol Sci. 2020 Mar 5;21(5):1781. doi: 10.3390/ijms21051781 (PMC7084756; doi:10.3390/ijms21051781)
Supplement: Supplementary file 1 [file ijms-21-01781-s001.zip › ijms-711422 suppl for final/Supplementary Tables1,2,3,4_IJMS_5 March 2020_Gaurav Zinta.xls]

## Sheet: Table 1
	Supplimentary Table 1 : Transcription factor genes (fold changes)
		VS (30 DAS)		RTS (50 DAS)	RS (70 DAS)
	Gene ID: Description	ICC8261(T)	ICC283(S)	ICC283(S)	ICC8261(T)	ICC283(S)
	LOC101506390: protein ABSCISIC ACID-INSENSITIVE 5	0	0	0	2.30665	0
	LOC101511871: dehydration-responsive element-binding protein 1A	0	5.02414	1.74605	1.27685	0
	LOC101491872: dehydration-responsive element-binding protein 1 B-like	0	0	0	1.68217	0
	LOC101502737: ethylene-responsive transcription factor ERF098-like	-2.45705	0	0	0	0
	LOC101510582: ethylene-responsive transcription factor ERF062	0	-8.68057	0	0	0
	LOC101512295: ethylene-responsive transcription factor ERF113-like	2.27107	-4.75609	-1.04984	0	1.65251
	LOC101503578: probable MIRKY transcription factor 33	5.09485	4.57236	0	0	1.27461
	LOC101494682: transcription factor VI P1	1.09703	0	0	1.24194	0
	LOC101489960: transcription factor bHLH93-like	0	0	0	4.18809	2.27484
	LOC101507246: transcription factor bHLH18-like	1.61604	0	0	3.16514	0
	LOC101507557: transcription factor bHLH18-like	1.7116	2.69093	0	3.03603	4.61614
	LOC101496410: cyclic dof factor 3-like	3.00182	0	0	4.83283	5.45923
	LOC101512379: cyclic dof factor 2	5.89021	0	1.0378	5.4848	4.61614
	L0C101496410: cyclic dof factor 3-like	3.00182	0	0	4.83283	0
	LOC101500866: protein ODORANT1-like	2.52041	0	0	1.63263	6.2597
	LOC101509066: protein REVEILLE 7-like	4.24381	0	0	5.76181	0
	LOC101503477: myb-related protein Myb4	1.73328	0	-1.08854	1.27934	0
	LOC101490969: transcription factor MYB46	0	0	0	3.15497	0
	LOC101500181: transcription factor MYB114-like	0	0	0	3.24818	0
	LOC101498955: BTB/POZ and TAZ domain-containing protein 1-like	4.08906	0	-1.10491	2.12176	0

## Sheet: Table 2
Supplimentary Table 2: Kinases and redox related genes (fold changes)
	VS (30 DAS)		RTS (50 DAS)	RS (70 DAS)
Gene ID: Description	ICC8261(T)	ICC283(S)	ICC283(S)	ICC8261(T)	ICC283(S)
LOC101493066: mitogen-activated protein kinase kinase kinase 1-like	1.86761	0	0	2.15466	0
LOC101512548: calcium-dependent protein kinase SK5	1.36626	0	0	0	0
LOC101512470: calcium-dependent protein kinase 3-like	0	0	0	1.11505	0
LOC101492192: calcium-dependent protein kinase 4-like	0	0	0	2.54287	2.59394
LOC101502785: probably inactive leucine-rich repeat receptor-like protein kinase IMK2	2.73819	0	0	0	0
LOC101508862: cysteine-rich receptor-like protein kinase 25	2.69925	0	0	0	0
LOC101511071 : proline-rich receptor-like protein kinase PERK 4	1.49339	0	0	0	0
LOC101510818: proline-rich receptor-like protein kinase PERK14	0	0	4.25347	4.16863	6.36036
LOC101509045: LRR receptor-like serine/threonine-protein kinase HSL2	0	0	0	2.42052	3.35068
LOC101515529: wall-associated receptor kinase-like 20	1.54437	0	0	1.85769	0
LOC101510187: CBL-interacting serine/threohine-protein kinase 1-like	0	-9.03627	-1.77535	1.27812	0
LOC101500790: calcineurin B-like protein 1	0	0	-1.12383	0	0
LOC101514835: probable glutathione S-transferase	2.49224	0	0	2.23908	0
LOC101508320: glutathione S-transferase L1-like	2.1666	0	-3.85671	0	0
LOC101503639 : glutathione S-transferase DHAR3, chloroplastic	1.94218	0	0	0	0
LOC101494097: probable glutathione S-transferase	2.55515	0	0	1.72546	0
LOC101510290: cationic peroxidase 2-like	0	0	0	2.02619	0
LOC101498384: peroxidase 47	0	-1.68487	0	1.65311	-1.86673
LOC101512377: peroxidase 72-like	1.45185	-2.10622	0	0	-1.57288
LOC101502622: putative respiratory burst oxidase homolog protein H	-3.79996	0	0	0	0
LOC101491892: respiratory burst oxidase homolog protein D-like	-1.23887	0	1.22436	0	0
LOC101508393: respiratory burst oxidase homolog protein E	0	0	1.38619	1.52637	1.68962
LOC101511451: respiratory burst oxidase homolog protein A	0	0	0	1.1282	0

## Sheet: Table 3
Supplimentary Table 3: Transporters, aquaporins and nodulation related genes (fold changes)
	VS (30 DAS)		RTS (50 DAS)	RS (70 DAS)
Gene ID: Description	ICC8261(T)	ICC283(S)	ICC283(S)	ICC8261(T)	ICC283(S)
LOC101501233: ABC transporter B family member 15-like	1.62897	0	-4.26875	-3.23248	-8.59589
LOC101512893: ABC transporter B family member 19	1.46231	0	-1.0479	0	0
LOC101490063: ABC transporter C family member 12-like	2.12831	-1.35868	-2.44504	0	0
LOC101489264: ABC transporter B family member 15-like	0	-2.69894	-1.35046	1.79501	0
LOC101493070: ABC transporter B family member 29, chloroplastic	0	0	0	1.47298	0
LOC101494791: ABC transporter G family member 22-like	6.60185	-3.1699	0	1.97767	1.66605
LOC101510607: bidirectional sugar transporter N3	6.60185	7.39221	6.61677	5.57453	7.33474
LOC101515250: bidirectional sugar transporter SWEET1 -like	2.18029	6.12821	4.07324	3.37566	4.30916
LOC101488443: bidirectional sugar transporter SWEET4	0	5.87515	0	5.96953	0
LOC101515228: sucrose transport protein-like	0	0	7.40714	1.49599	0
LOC101514670: sucrose transport protein SUC8-like	0	0	7.19132	0	3.0473
LOC101498251: protein NRT1/ PTR FAMILY 3.1	0	0	1.58383	6.51809	9.5409
LOC101497328: protein NRT1/ PTR FAMILY 5.6-like	2.4725	0	0	4.92363	5.43033
LOC101488859: aquaporin PIP2-1-like	2.34474	0	0	4.5553	4.48195
LOC101505621: probable aquaporin TIP2-2	-1.48065	-4.49081	-2.93226	3.10285	0
LOC101507037: nodulation receptor kinase	0	-1.36237	-2.17054	-2.86822	-4.54272
LOC101513751: calcium/calmodulin-dependent serine/threonine-protein kinase DMI-3	0	-3.7931	-1.93756	-2.91466	-4.26693
LOC1014961 37: lysM domain receptor-like kinase 3	1.87552	0	0	1.26718	0
LOC101488348: receptor protein kinase CLAVATA1	1.04254	0	0	1.50093	2.21109

## Sheet: Table 4
Supplimentary Table 4: Hormone related genes (fold changes)
	VS (30 DAS)		RTS (50 DAS)	RS (70 DAS)
Gene ID: Description	ICC8261(T)	ICC283(S)	ICC283(S)	ICC8261(T)	ICC283(S)
LOC101489587: indole-3-pyruvate monooxygenase YUCCA2	0	-4.32552	-8.01882	0	0
LOC101498659: auxin response factor 19-like	0	0	0	1.10736	1.4972
LOC101496793: auxin-responsive protein IAA26-like	1.1844	0	0	0	0
LOC101498854: auxin-responsive protein IAA29	2.55923	4.95232	3.93561	1.42162	0
LOC101499345: probable auxin efflux carrier component lb	0	0	-1.93132	-2.58339	0
LOC101491826: probable auxin efflux carrier component lc	0	0	-1.25586	-2.68565	-1.97962
LOC101502756: auxin efflux carrier component 4-like	0	0	0	-1.5202	0
LOC101499412: adenylate isopentenyltransferase 5, chloroplastic-like	-1.44982	0	1.65307	3.67066	3.76371
LOC101495485: histidine-containing phosphotransfer protein 4	1.8911	4.1013	0	3.49598	0
LOC101492661: histidine kinase 5-like	-4.5853	0	0	0	0
LOC101511846: ethylene-responsive transcription factor 1-like	1.59387	0	0	0	0.3
LOC101 491020: ethylene-responsive transcription factor 13-like	0	0	0	1.96772	-3.41103
LOC101498159: ethylene-responsive transcription factor 2-like	0	0	0	1.89064	-7.03431
LOC101512295: ethylene-responsive transcription factor 113-like	2.27107	-4.75609	-1.04984	0	0
LOC101492033: 9-cis-epoxycarotenoid dioxygenase NCED1, chloroplastic-like	0	7.03616	0	0	-1.57984
LOC101505040: 9-cis-epoxycarotenoid dioxygenase NCED3, chloroplastic-like	0	0	0	3.27348	0
LOC101503447: abscisic acid 8-hydroxylase 3-like	1.39762	0	-4.07046	-2.63175	-3.20691
LOC101505927: abscisic acid 8-hydroxylase 1-like	-2.61854	-4.46462	0	1.92815	0
LOC101508615: abscisic acid receptor PYL4-like	-7.19405	-4.78948	-1.08661	1.12146	-2.8587
LOC101509736: abscisic acid receptor PYL4-like	-15.1988	-6.4411	-2.52131	0	0
LOC101488329: protein phosphatase 2C 37	0	6.50398	1.69416	0	0
LOC101506371: probable protein phosphatase 2C 8	0	6.39807	3.11735	0	0
LOC101491937: gibberellin 20 oxidase 2-like	0	0	3.04106	3.97649	3.41207
LOC101492626: gibberellin receptor GID1 B-like	0	0	0	-1.45783	-4.61726
LOC101498534: gibberellin 3-beta-dioxygenase 1	-3.90343	0	0	0	0
LOC101498875: gibberellin 3-beta-dioxygenase 1-like	-7.78217	0	0	0	0
LOC101507839: DELLA protein GAll -like	-1.37655	-1.3526	0	0	0
LOC101508270: DELLA protein RHT-1-like	0	0	-1.37735	-1.47397	-2.63234
LOC101494454: DELLA protein RGL2-like	0	0	-2.43952	-2.54502	0
LOC101513638: DELLA protein RGL2-like	-2.63065	0	-2.46516	-3.19323	-2.77047
LOC101490986: linoleate 9S-lipoxygenase-like	4.45828	-2.68094	-2.66533	0	0
LOC101508624: phospholipase A2-alpha-like	1.74965	-2.46674	0	0	0
LOC101491298: linoleate 9S-lipoxygenase	3.08515	0	0	1.64093	0
LOC101491624: linoleate 9S-lipoxygenase-like	2.67778	0	0	2.07154	0
LOC101492009: protein TIFY 5A	0	0	0	2.46835	0
LOC101495051: protein TIFY 10A-like	1.2798	1.28075	0	1.14873	0
LOC101503507: protein TIFY 4B-like	1.16302	0	0	0	0
LOC101488350: protein TIFY 10A-like	0	0	0	2.75267	0
LOC101503456: protein TIFY 11 B	2.46121	0	0	1.5754	0
LOC101491099: protein TIFY 10A-like	0	0	3.2406	2.76597	0
